# Supplementary material for: Fabrication of a Gelatin-Based Microdevice for Vascular Cell Culture
Source: Micromachines (Basel). 2022 Dec 30;14(1):107. doi: 10.3390/mi14010107 (PMC9860854; doi:10.3390/mi14010107)
Supplement: Supplementary file 1 [file micromachines-14-00107-s001.zip]

Archive with 2 entries (2 files):
- Supplementary Materials1227.pdf
- Video S1.mp4
